# Supplementary material for: Combining RNA Interference and RIG-I Activation to Inhibit Hepatitis E Virus Replication
Source: Viruses. 2024 Aug 29;16(9):1378. doi: 10.3390/v16091378 (PMC11435946; doi:10.3390/v16091378)
Supplement: Supplementary file 1 [file viruses-16-01378-s001.zip]

Archive with 1 entries (1 files):
- viruses-3132666-supplementary.pdf
